# Supplementary material for: GhCalS5 is involved in cotton response to aphid attack through mediating callose formation
Source: Front Plant Sci. 2022 Jul 20;13:892630. doi: 10.3389/fpls.2022.892630 (PMC9350506; doi:10.3389/fpls.2022.892630)
Supplement: Supplementary file 9 [file Table_1.XLSX]

## Sheet: Sheet1
Mean, standard deviation and coefficient of variation for the Ct values of genes, calculated across all samples
		Leaves
		24hrs			48hrs			72hrs
		Mean	SD	CV	Mean	SD	CV	Mean	SD	CV
	Control	1.94	0.18	0.0927835	1.24	0.05	0.0403226	1.14	0.05	0.0438596
	Aphid Treatment	2.25	0.05	0.0222222	1.66	0.07	0.0421687	1.04	0.03	0.0288462
	Roots
		24hrs			48hrs			72hrs
		Mean	SD	CV	Mean	SD	CV	Mean	SD	CV
	Control	1.76	0.14	0.0795455	1.75	0.06	0.0342857	1.63	0.05	0.0306748
	Aphid Treatment	1.64	0.04	0.0243902	2.44	0.17	0.0696721	1.6	0.02	0.0125
	Stems
		24hrs			48hrs			72hrs
		Mean	SD	CV	Mean	SD	CV	Mean	SD	CV
	Control	1.64	0.09	0.054878	1.22	0.08	0.0655738	1.62	0.12	0.0740741
	Aphid Treatment	1.73	0.15	0.0867052	2.53	0.11	0.0434783	1.3	0.06	0.0461538
	SA Treatment
		24hrs			48hrs			72hrs
		Mean	SD	CV	Mean	SD	CV	Mean	SD	CV
	Control	1.7599	0.22	0.125007	0.77	0.247	0.320779	0.833	0.565	0.678271
	Aphid Treatment	8.674	0.68	0.0783952	0.4794	0.212	0.442219	0.833	0.57	0.684274
	GhCalS5 expression analysis
		24hrs			48hrs			72hrs
		Mean	SD	CV	Mean	SD	CV	Mean	SD	CV
	WT	1.43	0.21	0.146853	1.2	0.15	0.125	2.17	0.24	0.110599
	pBI121	1.12	0.15	0.133929	0.5	0.06	0.12	1.67	0.27	0.161677
	pBI121-GhCalS5	40.67	3.42	0.0840915	14.35	0.93	0.0648084	23.9	2.55	0.106695
		8days			15days			22days
		Mean	SD	CV	Mean	SD	CV	Mean	SD	CV
	WT	1.88	0.13	0.0691489	1.457	0.6	0.411805	1.383	0.07	0.0506146
	TRV:00	1.02	0.133	0.130392	0.48	0.13	0.270833	0.213	0.03	0.140845
	TRV:GhCalS5	0.55	0.19	0.345455	0.817	0.03	0.0367197	0.33	0.03	0.0909091
